# Supplementary material for: H3K27me3-H3K4me1 transition at bivalent promoters instructs lineage specification in development
Source: Cell Biosci. 2023 Mar 29;13:66. doi: 10.1186/s13578-023-01017-3 (PMC10061859; doi:10.1186/s13578-023-01017-3)
Supplement: Supplementary file 8 — Additional file 8: Table S1. The information for antibodies used in this study. [file 13578_2023_1017_MOESM8_ESM.xlsx]

## Sheet: Sheet1
Name of Antibody	Company (Cat. No.)	Application	Dilution Factor
EED (E4L6E) XP® Rabbit mAb	Cell Signaling Technology (85322)	Western Blotting	1:1000
LSD1 (C69G12) Rabbit mAb	Cell Signaling Technology (2184)	Western Blotting	1:1000
		Immunoprecipitation	1:50
Anti-KDM1/LSD1 antibody - Nuclear Marker	abcam, ab17721,	Chromatin IP	3ug
		Western Blotting	1:1000
Recombinant Anti-EED antibody	abcam, ab240650	Immunoprecipitation	1ug
Anti-Histone H3 (mono methyl K4) antibody	abcam, ab8895	Western Blotting	1:1000
		Chromatin IP	3ug
Anti-Histone H3 (tri methyl K4) antibody	abcam, ab8580	Western Blotting	1:1000
		Chromatin IP	3ug
Goat Anti-Rat IgG H&L (Alexa Fluor® 488)	abcam, ab150157	Immunoprecipitation	1ug
Tri-Methyl-Histone H3 (Lys27) Rabbit mAb	Cell Signaling Technology (9733)	Western Blotting	1:1000
Histone H3K27me3 antibody (pAb)	Active Motif (39055)	Chromatin IP	3ug
SUZ12 (D39F6) XP® Rabbit mAb	Cell Signaling Technology (3737S)	Western Blotting	1:1000
