# Supplementary material for: H3K27me3-H3K4me1 transition at bivalent promoters instructs lineage specification in development
Source: Cell Biosci. 2023 Mar 29;13:66. doi: 10.1186/s13578-023-01017-3 (PMC10061859; doi:10.1186/s13578-023-01017-3)
Supplement: Supplementary file 9 — Additional file 9: Table S2. The sequence of all primers used in this study. [file 13578_2023_1017_MOESM9_ESM.xlsx]

## Sheet: qRT-PCR
Gene		Forward primer	Reward primer
GAPDH	qRT-PCR	CATACCAGGAAATGAGCTTG	ATGACATCAAGAAGGTGGTG
Sox1	qRT-PCR	GTGACATCTGCCCCCATC	GAGGCCAGTCTGGTGTCAG
Pax6	qRT-PCR	CAGATGCAAAAGTCCAGGTG	TCTGTCTCGGATTTCCCAAG
Nestin	qRT-PCR	TCGCTCAGATCCTGGAAGGTGG	GCTTCAGCTTGGGGTCAGGAAAG
Tubb3	qRT-PCR	GTGAAGTCAGCATGAGGGAGA	TGGGCACATACTTGTGAGAGGA

## Sheet: ChiP-qPCR
Histone$Gene	peak coordinate(mm10)		Forward primer	Reward primer
H3K4me1	chr1:138,848,000-138,848,400	positive	CCTTGCTGAAGCTGGTACCTAA	AACGCTGAGTGAAGGATACGG
	chr1:138,850,500-138,851,000	negative	ATGAATCGAAGCCCTGGCAA	AGGGAGGAAAGAGGAGGCAA
H3K4me3	chr1:72,873,700-72,874,200	positive	CTGTGCCGTGCAACTGAAAC	GACAGTCGTGTGGCGTCTAC
	chr1:72,881,500-72,882,000	negative	CACTGAGCCATCTCTCCAGC	CAGGTCAAGGTGTTTGCTGC
H3K27me3	chr1:138,849,000-138,849,400	positive	GGCATCCTATGCTGCGGAAA	AACCCAAGAGCCGTGTTCC
	chr1:138,855,600-138,856,000	negative	TTTGTATGGTGACTTGTGGAAACA	ACACTCAGCCTTGGGAGTAGTA
LSD1	chr1:21260100-21260400	positive	CCTTGCCAAGATCAAGGAACA	TTTAGACCTTCTGAATGCACGGA
	chr1:21258700-21259000	negative	CAAGTGCCCATGGTAGAGATCG	GAGAAAGTCTACCATACATGGCTCT
	chr2:13573400-13573700	positive	AATGAGCTTAGCGCTCTTGGA	GGTCGCTGAGTCAGTGGATA
	chr2:13576000-13576300	negative	TCGGCACTGCGTGAAAGTTA	ACACCCTTGAGCTACGGGAA
