# Supplementary material for: H3K27me3-H3K4me1 transition at bivalent promoters instructs lineage specification in development
Source: Cell Biosci. 2023 Mar 29;13:66. doi: 10.1186/s13578-023-01017-3 (PMC10061859; doi:10.1186/s13578-023-01017-3)
Supplement: Supplementary file 10 — Additional file 10: Table S3. The information of all public sequencing data used in this study. [file 13578_2023_1017_MOESM10_ESM.xlsx]

## Sheet: Sheet1
Table S3
#Data Source
Source	Sample Type	Species	Treatment	Data Type	detail Type
encode	human/mouse embryonic stem cells、adult tissues	human，mouse	wt	ChIP-seq	H3K4me1、H3K4me3、H3K27me3、、H3K27ac、ezh2、suz12、h2ak119ub、cbx8，etc
encode	human/mouse embryonic stem cells、adult tissues，mouse	human	wt	RNA-seq	RNA expression
encode	mouse embryonic stem cells	mouse	wt	WGBS	DNA methylation
roadmap	human embryonic stem cells、adult tissues	human	wt	WGBS	DNA methylation
GSE71033	human fibroblast cells、human iPSC	human	wt，reprogrammed	ChIP-seq	H3K4me1、H3K4me3、H3K27me3
GSE67520	mouse embryonic fibroblast、mouse iPSC	mouse	wt，reprogrammed	ChIP-seq	H3K4me1、H3K4me3、H3K27me3
GSE48172	mouse embryonic stem cells	mouse	wt，Mll2 sh	ChIP-seq	H3K4me1、H3K4me3、H3K27me3
GSE97703	mouse embryonic stem cells	mouse	wt，Utx ko	ChIP-seq	H3K4me1、H3K4me3、H3K27me3
